# Supplementary material for: Bone Fracture Incidence in Postmenopausal Women: Results of a 10 Year Follow Up in a RAC-OST-POL Study of rs1544410, rs7975232 and rs731236 Polymorphisms
Source: Nutrients. 2024 Nov 29;16(23):4146. doi: 10.3390/nu16234146 (PMC11643942; doi:10.3390/nu16234146)
Supplement: Supplementary file 1 [file nutrients-16-04146-s001.zip]

Archive with 1 entries (1 files):
- nutrients-3309063-supplementary.pdf
